# Supplementary material for: Patterns of HER2 Expression in Metastatic Prostate and Urothelial Cancers: Implications for HER2-Targeted Therapies
Source: Cancer Res Commun. 2025 Aug 25;5(8):1419–28. doi: 10.1158/2767-9764.CRC-25-0069 (PMC12375912; doi:10.1158/2767-9764.CRC-25-0069)
Supplement: Supplementary Table 1 — Prostate cancer cohort supplemental table [file crc-25-0069_supplementary_table_1_suppst1.xlsx]

## Sheet: IHC scores
Patient	ID	Unique sample ID	site	HER2 IHC
03-163	AA2	PC_RA_1	Bone	0
03-163	DD3	PC_RA_2	Bone	0
03-163	HH1	PC_RA_3	Bone	0
03-163	MM6	PC_RA_4	Bone	0
03-192	A1	PC_RA_5	Liver	0
03-192	D2	PC_RA_6	Lymph node	0
03-192	H3	PC_RA_7	Abominal/retroperitoneal soft tissue	0
03-192	II3	PC_RA_8	Bone	0
03-192	KK2	PC_RA_9	Bone	0
03-192	LL2	PC_RA_10	Bone	0
05-144	AA3	PC_RA_11	Bone	0
05-144	E1	PC_RA_12	Liver	0
05-144	EE1	PC_RA_13	Bone	0
05-144	H3	PC_RA_14	Lymph node	0
05-144	I2	PC_RA_15	Lymph node	0
05-144	UU5	PC_RA_16	Bone	0
05-144	V2	PC_RA_17	Adrenal	0
05-144	Z1	PC_RA_18	Lymph node	0
06-131	AA1	PC_RA_19	Bone	0
06-131	DD3	PC_RA_20	Bone	0
06-131	E1	PC_RA_21	Lymph node	0
06-131	FF1	PC_RA_22	Bone	0
06-131	HH2	PC_RA_23	Bone	0
06-131	II2	PC_RA_24	Bone	0
06-131	QQ1	PC_RA_25	Bone	0
06-131	QQ2	PC_RA_26	Bone	0
07-042	F2	PC_RA_27	Primary	0
07-042	G1	PC_RA_28	Lymph node	0
07-042	GG2	PC_RA_29	Bone	0
07-042	H6	PC_RA_30	Lymph node	0
07-042	I1	PC_RA_31	Lymph node	0
07-042	J1	PC_RA_32	Lymph node	0
07-042	K6	PC_RA_33	Lymph node	0
07-042	L1	PC_RA_34	Adrenal	0
07-042	M1	PC_RA_35	Adrenal	0
08-016	E2	PC_RA_36	Primary	0
08-016	F5	PC_RA_37	Abominal/retroperitoneal soft tissue	0
08-016	G4	PC_RA_38	Lymph node	0
08-016	J5	PC_RA_39	Lung	0
08-016	JJ2	PC_RA_40	Bone	0
08-016	KK7	PC_RA_41	Bone	0
08-016	LL3	PC_RA_42	Bone	0
10-056	G1	PC_RA_43	Bone	0
10-056	I1	PC_RA_44	Lymph node	0
10-056	I2	PC_RA_45	Lymph node	0
10-056	J2	PC_RA_46	Lymph node	0
10-056	K2	PC_RA_47	Liver	0
11-028	A3	PC_RA_48	Liver	0
11-028	DD5	PC_RA_49	Bone	0
11-028	G2	PC_RA_50	Adrenal	0
11-028	J4	PC_RA_51	Liver	0
11-028	JJ2	PC_RA_52	Bone	0
11-028	L2	PC_RA_53	Lung	0
11-028	MM4	PC_RA_54	Bone	0
11-028	N5	PC_RA_55	Lymph node	0
11-028	NN2	PC_RA_56	Bone	0
12-011	AA5	PC_RA_57	Bone	0
12-011	D2	PC_RA_58	Primary	0
12-011	D27	PC_RA_59	Primary	0
12-011	D4	PC_RA_60	Primary	0
12-011	EE2	PC_RA_61	Bone	0
12-011	GG1	PC_RA_62	Bone	0
12-011	I6	PC_RA_63	Lymph node	0
12-011	J3	PC_RA_64	Bladder	0
12-021	AA5	PC_RA_65	Bone	0
12-021	FF3	PC_RA_66	Bone	0
12-021	G1	PC_RA_67	Adrenal	0
12-021	H1	PC_RA_68	Liver	0
12-021	I2	PC_RA_69	Lung	0
12-021	J4	PC_RA_70	Thoracic soft tissue	0
12-021	JJ4	PC_RA_71	Bone	0
13-042	D13	PC_RA_72	Primary	0
13-042	D6	PC_RA_73	Primary	0
13-042	D7	PC_RA_74	Primary	0
13-042	EE3	PC_RA_75	Bone	0
13-042	GG6	PC_RA_76	Bone	1
13-042	H1	PC_RA_77	Liver	0
13-042	H2	PC_RA_78	Liver	1
13-042	JJ6	PC_RA_79	Bone	0
13-042	M2	PC_RA_80	Lymph node	0
13-042	O3	PC_RA_81	Liver	0
13-084	BB5	PC_RA_82	Bone	0
13-084	D10	PC_RA_83	Primary	0
13-084	D18	PC_RA_84	Primary	0
13-084	D7	PC_RA_85	Primary	0
13-084	GG6	PC_RA_86	Bone	0
13-084	H2	PC_RA_87	Liver	0
13-084	NN4	PC_RA_88	Bone	0
13-084	QQ5	PC_RA_89	Bone	0
13-099	A1	PC_RA_90	Liver	0
13-099	H3	PC_RA_91	Liver	1
13-099	J1	PC_RA_92	Lung	0
13-099	K3	PC_RA_93	Lung	1
13-117	A3	PC_RA_94	Liver	0
13-117	A5	PC_RA_95	Liver	0
13-117	AA2	PC_RA_96	Bone	0
13-117	GG2	PC_RA_97	Bone	0
13-117	H3	PC_RA_98	Liver	0
13-117	H7	PC_RA_99	Liver	0
13-117	OO10	PC_RA_100	Bone	0
14-039	D6	PC_RA_101	Primary	0
14-039	E1	PC_RA_102	Lung	0
14-039	FF3	PC_RA_103	Bone	0
14-039	H1	PC_RA_104	Lung	0
14-039	II2	PC_RA_105	Bone	0
14-039	K1	PC_RA_106	Liver	0
14-096	AA2	PC_RA_107	Bone	0
14-096	D4	PC_RA_108	Primary	1
14-096	D8	PC_RA_109	Primary	0
14-096	GG5	PC_RA_110	Bone	0
14-096	HH2	PC_RA_111	Bone	0
15-010	H3	PC_RA_112	Liver	0
15-010	K2	PC_RA_113	Lymph node	0
15-010	K3	PC_RA_114	Lymph node	0
15-010	K4	PC_RA_115	Lymph node	0
15-010	MM1	PC_RA_116	Bone	0
15-010	MM2	PC_RA_117	Bone	0
15-096	AA2	PC_RA_118	Bone	0
15-096	DD3	PC_RA_119	Bone	0
15-096	E5	PC_RA_120	Lung	0
15-096	FF2	PC_RA_121	Bone	0
15-096	H8	PC_RA_122	Liver	0
15-096	J1	PC_RA_123	Lymph node	0
15-096	L1	PC_RA_124	Lymph node	0
15-096	OO2	PC_RA_125	Bone	0
15-096	QQ3	PC_RA_126	Bone	0
16-052	A3	PC_RA_127	Liver	0
16-052	CC2	PC_RA_128	Bone	0
16-052	D1	PC_RA_129	Primary	0
16-052	DD1	PC_RA_130	Bone	0
16-052	G1	PC_RA_131	Adrenal	1
16-052	L1	PC_RA_132	Lymph node	0
16-071	AA2	PC_RA_133	Bone	0
16-071	DD1	PC_RA_134	Bone	0
16-071	E3	PC_RA_135	Lung	0
16-071	FF3	PC_RA_136	Bone	0
16-071	H1	PC_RA_137	Liver	0
16-071	I3	PC_RA_138	Lung	0
16-071	JJ1	PC_RA_139	Bone	0
16-080	AA1	PC_RA_140	Bone	0
16-080	AA4	PC_RA_141	Bone	0
16-080	BB7	PC_RA_142	Bone	0
16-080	D4	PC_RA_143	Primary	0
16-080	EE5	PC_RA_144	Bone	0
16-080	H2	PC_RA_145	Brain	0
17-001	BB2	PC_RA_146	Bone	0
17-001	EE5	PC_RA_147	Bone	0
17-001	FF5	PC_RA_148	Bone	0
17-001	HH3	PC_RA_149	Bone	0
17-001	I1	PC_RA_150	Abominal/retroperitoneal soft tissue	0
17-001	I2	PC_RA_151	Abominal/retroperitoneal soft tissue	0
17-007	H1	PC_RA_152	Liver	0
17-017	BB4	PC_RA_153	Bone	0
17-017	D3	PC_RA_154	Primary	0
17-017	H1	PC_RA_155	Liver	0
17-017	I1	PC_RA_156	Liver	0
17-017	K6	PC_RA_157	Liver	0
17-017	N1	PC_RA_158	Lung	0
17-017	O2	PC_RA_159	Lymph node	0
17-017	PP10	PC_RA_160	Bone	0
17-017	RR5	PC_RA_161	Bone	0
17-017	SS3	PC_RA_162	Bone	0
17-033	FF2	PC_RA_163	Bone	0
17-033	H3	PC_RA_164	Abominal/retroperitoneal soft tissue	0
17-033	J2	PC_RA_165	Abominal/retroperitoneal soft tissue	0
17-033	KK1	PC_RA_166	Bone	0
17-036	GG1	PC_RA_167	Bone	0
17-036	GG3	PC_RA_168	Bone	0
17-036	H1	PC_RA_169	Liver	0
17-036	H10	PC_RA_170	Liver	0
17-036	H3	PC_RA_171	Liver	0
17-036	HH1	PC_RA_172	Bone	0
17-036	HH3	PC_RA_173	Bone	0
17-036	I1	PC_RA_174	Liver	0
17-036	I2	PC_RA_175	Liver	0
17-036	K2	PC_RA_176	Liver	0
17-036	L3	PC_RA_177	Lymph node	0
17-036	N1	PC_RA_178	Lymph node	0
17-036	N2	PC_RA_179	Lymph node	0
17-036	N6	PC_RA_180	Lymph node	0
17-042	BB1	PC_RA_181	Bone	0
17-042	D12	PC_RA_182	Primary	0
17-042	E2	PC_RA_183	Lung	0
17-042	FF1	PC_RA_184	Bone	0
17-042	H1	PC_RA_185	Bone	0
17-042	H2	PC_RA_186	Bone	0
17-042	II1	PC_RA_187	Bone	0
17-042	PP7	PC_RA_188	Bone	0
17-043	I1	PC_RA_189	Lymph node	0
17-043	J2	PC_RA_190	Abominal/retroperitoneal soft tissue	0
17-057	A1	PC_RA_191	Liver	0
17-057	A2	PC_RA_192	Liver	0
17-057	D26	PC_RA_193	Primary	0
17-057	J2	PC_RA_194	Liver	0
17-057	K2	PC_RA_195	Liver	0
17-057	L2	PC_RA_196	Liver	0
17-057	L3	PC_RA_197	Liver	0
17-057	L8	PC_RA_198	Liver	0
17-057	M1	PC_RA_199	Liver	0
17-057	M2	PC_RA_200	Liver	0
17-072	A1	PC_RA_201	Liver	0
17-072	I2	PC_RA_202	Spleen	0
17-072	K1	PC_RA_203	Lymph node	0
17-081	D1	PC_RA_204	Primary	0
17-081	D10	PC_RA_205	Primary	0
17-081	D16	PC_RA_206	Primary	0
17-081	D6	PC_RA_207	Primary	0
17-081	HH3	PC_RA_208	Bone	0
17-081	K3	PC_RA_209	Lymph node	0
17-081	P8	PC_RA_210	Lymph node	0
17-085	C1	PC_RA_211	Thoracic soft tissue	0
17-085	C2	PC_RA_212	Thoracic soft tissue	0
17-085	D1	PC_RA_213	Primary	0
17-085	D11	PC_RA_214	Primary	0
17-085	D3	PC_RA_215	Primary	0
17-085	D6	PC_RA_216	Primary	0
17-085	G1	PC_RA_217	Adrenal	2
17-085	G3	PC_RA_218	Adrenal	0
17-085	G7	PC_RA_219	Adrenal	0
17-085	H1	PC_RA_220	Abominal/retroperitoneal soft tissue	2
17-085	I3	PC_RA_221	Abominal/retroperitoneal soft tissue	1
17-085	L1	PC_RA_222	Liver	0
17-085	L3	PC_RA_223	Liver	0
17-085	S1	PC_RA_224	Lymph node	1
17-085	U2	PC_RA_225	Abominal/retroperitoneal soft tissue	0
17-085	V10	PC_RA_226	Bladder	0
17-085	V9	PC_RA_227	Bladder	2
17-097	GG2	PC_RA_228	Bone	0
17-097	H1	PC_RA_229	Liver	0
17-097	I1	PC_RA_230	Liver	0
17-097	I4	PC_RA_231	Liver	0
17-097	I8	PC_RA_232	Liver	0
17-097	L3	PC_RA_233	Lung	0
18-018	D1	PC_RA_234	Primary	2
18-018	D2	PC_RA_235	Primary	1
18-018	D7	PC_RA_236	Primary	0
18-018	H1	PC_RA_237	Bladder	0
18-018	H2	PC_RA_238	Bladder	1
18-018	H8	PC_RA_239	Bladder	1
18-018	I2	PC_RA_240	Lymph node	0
18-030	A3	PC_RA_241	Liver	0
18-030	AA1	PC_RA_242	Bone	0
18-030	D2	PC_RA_243	Primary	0
18-030	D5	PC_RA_244	Primary	0
18-030	D8	PC_RA_245	Primary	0
18-030	FF1	PC_RA_246	Bone	0
18-030	H2	PC_RA_247	Liver	1
18-030	H6	PC_RA_248	Liver	0
18-030	HH5	PC_RA_249	Bone	0
18-030	I2	PC_RA_250	Bladder	0
18-030	J4	PC_RA_251	Liver	1
18-030	K1	PC_RA_252	Liver	0
18-030	L1	PC_RA_253	Lymph node	0
18-030	M1	PC_RA_254	Lymph node	0
18-030	N2	PC_RA_255	Lymph node	0
18-030	NN1	PC_RA_256	Bone	0
18-030	NN7	PC_RA_257	Bone	0
18-030	O2	PC_RA_258	Lymph node	1
18-030	OO6	PC_RA_259	Bone	0
18-039	D1	PC_RA_260	Primary	0
18-039	D2	PC_RA_261	Primary	0
18-039	D4	PC_RA_262	Primary	0
18-039	EE1	PC_RA_263	Bone	0
18-039	EE4	PC_RA_264	Bone	0
18-039	H5	PC_RA_265	Liver	0
18-039	HH2	PC_RA_266	Bone	0
18-039	J3	PC_RA_267	Lymph node	0
18-039	M3	PC_RA_268	Lymph node	0
18-050	AA1	PC_RA_269	Bone	0
18-050	D1	PC_RA_270	Primary	0
18-050	I1	PC_RA_271	Bladder	0
18-059	CC4	PC_RA_272	Bone	0
18-059	D7	PC_RA_273	Primary	0
18-059	I1	PC_RA_274	Liver	0
18-059	J1	PC_RA_275	Lymph node	2
18-064	BB2	PC_RA_276	Bone	0
18-064	EE1	PC_RA_277	Bone	0
18-064	LL3	PC_RA_278	Bone	0
18-077	DD7	PC_RA_279	Bone	0
18-077	MM1	PC_RA_280	Bone	0
18-078	D4	PC_RA_281	Primary	0
18-078	GG1	PC_RA_282	Bone	0
18-078	I1	PC_RA_283	Lung	0
18-078	L2	PC_RA_284	Liver	0
18-078	L3	PC_RA_285	Liver	0
18-078	S2	PC_RA_286	Abominal/retroperitoneal soft tissue	2
18-082	CC4	PC_RA_287	Bone	0
18-082	I2	PC_RA_288	Lymph node	0
18-082	KK1	PC_RA_289	Bone	0
18-082	M1	PC_RA_290	Liver	0
18-087	AA2	PC_RA_291	Bone	0
18-087	H1	PC_RA_292	Lymph node	0
18-087	LL6	PC_RA_293	Bone	0
18-112	BB2	PC_RA_294	Bone	0
18-112	CC1	PC_RA_295	Bone	0
18-112	DD6	PC_RA_296	Bone	0
18-112	H2	PC_RA_297	Liver	0
18-112	I5	PC_RA_298	Liver	0
18-112	J3	PC_RA_299	Liver	0
18-112	LL1	PC_RA_300	Bone	0
18-115	BB1	PC_RA_301	Bone	0
18-115	D10	PC_RA_302	Primary	0
18-115	D6	PC_RA_303	Primary	0
18-115	GG1	PC_RA_304	Bone	0
18-115	H3	PC_RA_305	Lymph node	0
18-123	FF4	PC_RA_306	Bone	0
18-123	H2	PC_RA_307	Liver	0
18-123	K1	PC_RA_308	Liver	0
18-123	NN2	PC_RA_309	Bone	0
19-026	AA3	PC_RA_310	Bone	0
19-026	CC1	PC_RA_311	Bone	0
19-026	H1	PC_RA_312	Liver	0
19-026	J2	PC_RA_313	Liver	0
19-026	K1	PC_RA_314	Liver	0
19-026	L3	PC_RA_315	Liver	0
19-026	M2	PC_RA_316	Adrenal	0
19-026	MM1	PC_RA_317	Bone	0
19-028	AA2	PC_RA_318	Bone	0
19-028	DD4	PC_RA_319	Bone	0
19-028	I2	PC_RA_320	Liver	0
19-028	JJ1	PC_RA_321	Bone	0
19-029	CC3	PC_RA_322	Bone	0
19-029	D1	PC_RA_323	Primary	2
19-029	D3	PC_RA_324	Primary	0
19-029	D7	PC_RA_325	Primary	1
19-029	EE2	PC_RA_326	Bone	0
19-029	H1	PC_RA_327	Lymph node	1
19-029	I1	PC_RA_328	Lymph node	0
19-029	J4	PC_RA_329	Abominal/retroperitoneal soft tissue	2
19-029	K6	PC_RA_330	Thoracic soft tissue	0
19-029	NN4	PC_RA_331	Bone	0
19-045	D1	PC_RA_332	Primary	0
19-045	H1	PC_RA_333	Liver	0
19-045	J1	PC_RA_334	Liver	0
19-045	M1	PC_RA_335	Lymph node	0
19-048	DD5	PC_RA_336	Bone	0
19-048	E2	PC_RA_337	Lung	0
19-048	FF4	PC_RA_338	Bone	0
19-048	H1	PC_RA_339	Liver	0
19-048	H2	PC_RA_340	Liver	0
19-048	H7	PC_RA_341	Liver	0
19-048	H8	PC_RA_342	Liver	0
19-048	HH4	PC_RA_343	Bone	0
19-048	II1	PC_RA_344	Bone	0
19-048	II5	PC_RA_345	Bone	0
19-048	L1	PC_RA_346	Adrenal	0
19-048	M1	PC_RA_347	Liver	0
19-048	M2	PC_RA_348	Liver	0
19-048	M3	PC_RA_349	Liver	0
19-050	BB1	PC_RA_350	Bone	0
19-050	BB2	PC_RA_351	Bone	0
19-050	CC2	PC_RA_352	Bone	0
19-050	CC3	PC_RA_353	Bone	0
19-050	DD1	PC_RA_354	Bone	0
19-050	I1	PC_RA_355	Lymph node	1
19-050	J2	PC_RA_356	Lymph node	0
19-050	LL4	PC_RA_357	Bone	0
19-050	MM1	PC_RA_358	Bone	0

## Sheet: CN
Sample	ERBB2_absolute_total_CN	ERBB2_status_unadjusted	ERBB2 Ploidy-adjusted-value (CN:ploidy ratio)	Ploidy	HER2 IHC
03-163_LIVR_S_WES	2	neutral	0.666667	2.852
03-192_LIVR_A_WES	3	gain	1.5	2.104	0
03-192_LN_C_WES	3	gain	1.5	2.056
03-192_LN_D_WES	5	gain	1.25	3.893	0
03-192_LUNG_B_WES	3	gain	1.5	2.13
05-144_ADRL_U_WES	3	gain	1	3.289	0
05-144_BONE_EE_WES	3	gain	0.75	4.006	0
05-144_BONE_HH_WES	3	gain	0.75	4.097	0
05-144_CAP_R_WES	3	gain	1	2.952
05-144_LIVR_E_WES	3	gain	0.75	4.064	0
05-144_LN_H_WES	3	gain	1	3.205	0
05-144_LN_I_WES	3	gain	0.75	4.059	0
05-144_LN_M_WES	3	gain	1	3.134	0
05-144_LN_Z_WES	3	gain	1	3.089	0
05-144_SPLN_W_WES	3	gain	0.75	3.995
07-042_LN_H_WES	4	gain	1.33333	3.49	0
10-056_LIVR_K_WES	3	gain	1	3.159	0
10-056_LN_J_WES	2	neutral	0.666667	3.026	0
11-028_ADRL_G_WES	2	neutral	1	1.868	0
11-028_LUNG_L_WES	2	neutral	1	1.924	0
12-011_CAP_D_WES	3	gain	0.75	4.036	0
12-011_CAP_J_WES	3	gain	1	3.372	0
12-011_LN_I_WES	2	neutral	1	2.249	0
12-021_LIVR_H-100_WES	3	gain	1	2.598	0
12-021_LUNG_I_WES	4	gain	1.33333	2.581	0
12-021_PLEUR_J_WES	3	gain	1	3.287	0
13-042_LIVR_O_WES	3	gain	1	3.169	0
13-042_LN_M_WES	6	gain	2	3.388	0
13-084_LIVR_H_WES	5	gain	1.25	3.775	1
13-099_LIVR_H_WES	4	gain	1	3.546	2
13-099_LN_K_WES	2	neutral	1	1.865
13-099_LUNG_J_WES	4	gain	2	1.993	0
13-117_LIVR_H_WES	2	neutral	1	1.939	0
14-039_LIVR_K_WES	4	gain	1	4.105	0
14-039_LUNG_E_WES	2	neutral	1	2.408	0
14-096_POST_J_WES	2	neutral	1	2.161
15-010_LIVR_H_WES	3	gain	1	2.791	0
15-010_LN_K_WES	3	gain	1	2.729	0
15-096_BONE_FF_WES	3	gain	1.5	2.336	0
15-096_DIAP_M_WES	2	neutral	1	2.219	0
15-096_PERIA_L_WES	2	neutral	1	2.255	0
16-052_LIVR_H_WES	5	gain	1.25	4.178	0
16-052_LN_K_WES	5	gain	2.5	2.158	1
16-071_LIVR_H_WES	1	loss	0.5	1.809	0
16-071_LUNG_I_WES	1	loss	0.5	1.801	0
16-080_LIVR_L_WES	3	gain	1	3.065	0
17-001_PELV_I_WES	2	neutral	1	2.013	0
17-007_LIVR_H_WES	3	gain	1	3.329	0
17-017_LIVR_H_WES	2	neutral	1	2.002	0
17-017_LN_O_WES	2	neutral	1	1.918	0
17-017_LUNG_N_WES	2	neutral	1	1.924	0
17-033_PANC_H_WES	2	neutral	1	1.88	0
17-033_PANC_J_WES	4	gain	1	4.173	0
17-036_LIVR_H_WES	2	neutral	1	2.147	0
17-036_LN_L_WES	4	gain	1	4.295	0
17-036_LN_N_WES	4	gain	1	4.068	0
17-042_BONE_H_WES	2	neutral	1	2.057	0
17-043_LN_I_WES	2	neutral	0.666667	3.197	0
17-043_PERIP_K_WES	2	neutral	0.666667	3.401
17-043_PERIRO_J_WES	2	neutral	0.666667	3.246	0
17-057_LIVR_J_WES	2	neutral	0.666667	2.82	0
17-072_LIVR_K_WES	6	amplification	1.5	3.887	0
17-072_LUNG_E_WES	4	gain	2	2.068
17-081_LN_K_WES	5	gain	1.66667	2.72	0
17-081_LUNG_L_WES	2	neutral	0.5	4.177
17-081_PERIE_P_WES	2	neutral	0.666667	2.506	0
17-085_ABDFAT_I_WES	2	neutral	0.666667	2.765	1
17-085_LN_O_WES	3	gain	1	2.851
17-085_PERIM_J_WES	2	neutral	0.666667	2.845
17-097_LIVR_K_WES	4	gain	1.33333	3.206	0
18-030_LIVR_H_WES	4	gain	1	3.974	1
18-030_LN_N_WES	4	gain	1	3.536	0
18-030_PERIR_P_WES	4	gain	2	1.867
18-039_ADRL_G_WES	2	neutral	0.5	4.155	0
18-039_LIVR_I_WES	2	neutral	1	2.127	0
18-050_BLDR_K_WES	2	neutral	1	1.976	0
18-059_LIVR_H_WES	2	neutral	1	2.007	0
18-059_LN_L_WES	2	neutral	1	2.058	2
18-059_LN_M_WES	2	neutral	1	2.06	1
18-078_LIVR_L_WES	4	gain	1.33333	3.399	0
18-078_LUNG_I_WES	4	gain	1.33333	3.267	2
18-082_LIVR_M_WES	4	gain	2	1.771	1
18-082_LN_J_WES	6	amplification	1.5	4.062	0
18-112_LIVR_H_WES	3	gain	1	3.388	0
18-115_LN_H_WES	4	gain	1	3.939	0
18-123_ADRL_G_WES	2	neutral	0.666667	2.572	0
18-123_LIVR_I_WES	2	neutral	1	2.272	0
18-123_LIVR_K_WES	2	neutral	0.666667	2.531	0
19-026_ADRL_M_WES	1	loss	0.5	1.987	0
19-026_LIVR_H_WES	2	neutral	0.666667	3.258	0
19-028_LIVR_H_WES	5	gain	1.25	3.796
19-028_LIVR_I_WES	4	gain	1	3.832	0
19-029_PERIA_K_WES	4	gain	2	2.198	0
19-029_SPNL_M_WES	4	gain	1	4.005
19-045_LIVR_H_WES	2	neutral	1	1.824	0
19-045_LIVR_J_WES	4	gain	1.33333	3.39	0
19-045_LN_M_WES	2	neutral	1	1.863	0
19-048_LIVR_H_WES	4	gain	1	3.753	0
19-048_LN_I_WES	5	gain	1.66667	3.427	0
19-050_LN_I_WES	4	gain	1	4.152	1
