# Supplementary material for: Patterns of HER2 Expression in Metastatic Prostate and Urothelial Cancers: Implications for HER2-Targeted Therapies
Source: Cancer Res Commun. 2025 Aug 25;5(8):1419–28. doi: 10.1158/2767-9764.CRC-25-0069 (PMC12375912; doi:10.1158/2767-9764.CRC-25-0069)
Supplement: Supplementary Table 2 — UC cohort supplemental table [file crc-25-0069_supplementary_table_2_suppst2.xlsx]

## Sheet: IHC scores
Patient	ID	Unique sample ID	site	HER2
15-108		UC_RA_1	Primary	2
15-108	H2	UC_RA_2	Liver	0
15-108	L9	UC_RA_3	Lung	0
15-109	DD2	UC_RA_4	Bone	0
15-109		UC_RA_5	Primary	1
15-109	EE2	UC_RA_6	Bone	0
15-109	H10	UC_RA_7	Liver	0
15-109	N1	UC_RA_8	Lymph node	0
16-070	H5	UC_RA_9	Liver	3
16-070	M9	UC_RA_10	Lymph node	3
16-070	P3	UC_RA_11	Lymph node	2
16-079		UC_RA_12	Primary	0
16-079	FF3	UC_RA_13	Bone	0
16-079	G2	UC_RA_14	Liver	0
16-079	GG3	UC_RA_15	Bone	0
16-079	M2	UC_RA_16	Lymph node	0
16-079	Q1	UC_RA_17	Colorectal	0
16-097	AA6	UC_RA_18	Bone	1
16-097	EE3	UC_RA_19	Bone	1
16-097	H1	UC_RA_20	Lung	2
16-097	K1	UC_RA_21	Liver	1
17-020		UC_RA_22	Primary	0
17-020	G2	UC_RA_23	Pleural	0
17-020	H8	UC_RA_24	Lung	0
17-026	H2	UC_RA_25	Abdominopelvic wall	0
17-026	I3	UC_RA_26	Liver	1
17-026	K2	UC_RA_27	Primary	0
17-026	N1	UC_RA_28	Small Bowel	0
17-030		UC_RA_29	Primary	0
17-030	G9	UC_RA_30	Liver	0
17-030	H5	UC_RA_31	Adrenal	0
17-030	J1	UC_RA_32	Lymph node	0
17-030	L2	UC_RA_33	Lymph node	0
17-047	G8	UC_RA_34	Lymph node	0
17-047	I5	UC_RA_35	Lung	0
17-071		UC_RA_36	Primary	1
17-071	G1	UC_RA_37	Abdominopelvic wall	1
17-071	I2	UC_RA_38	Abdominopelvic wall	1
17-071	M1	UC_RA_39	Vena Cava	0
18-016	G1	UC_RA_40	Colorectal	0
18-016	H8	UC_RA_41	Primary	0
18-065	CC10	UC_RA_42	Bone	0
18-065	G3	UC_RA_43	Uterus	0
18-065	I1	UC_RA_44	Lymph node	0
18-101	K3	UC_RA_45	Liver	0
18-101	M1	UC_RA_46	Primary	0
18-120	H1	UC_RA_47	Lymph node	3
18-120	J1	UC_RA_48	Lymph node	3
18-120	L1	UC_RA_49	Lymph node	3
19-001	I1	UC_RA_50	Liver	0
19-001	L1	UC_RA_51	Lymph node	0
19-004	D4	UC_RA_52	Primary	0
19-004	G3	UC_RA_53	Liver	0
19-004	I1	UC_RA_54	Adrenal	0
19-004	J1	UC_RA_55	Lymph node	1
19-007		UC_RA_56	Primary	3
19-007	H1	UC_RA_57	Lymph node	3
19-007	K1	UC_RA_58	Lymph node	3
19-022	GG1	UC_RA_59	Bone	0
19-022	H2	UC_RA_60	Adrenal	0
19-022	I2	UC_RA_61	Liver	0
19-022	N2	UC_RA_62	Lung	0
19-037	G2	UC_RA_63	Liver	0
19-037	K2	UC_RA_64	Lymph node	0
19-037	L1	UC_RA_65	Pancreas	0
19-044	G2	UC_RA_66	Liver	1
19-044	J1	UC_RA_67	Abdominopelvic wall	2
19-044	N2	UC_RA_68	Lung	0

## Sheet: Copy number
Sample	tumor site	ERBB2_absolute_total_CN	ERBB2_status_unadjusted	Ploidy	ERBB2 Ploidy-adjusted-value (CN:ploidy ratio)	HER2 IHC
15-108_J1_Liver-Met	Liver	2	Neutral	3	0.666667	NA
15-108_K6_Lung-Met	R Lung	2	Neutral	3	0.666667	0
15-108_M6_Lung-Met	R Lung	2	Neutral	3	0.666667	0
15-108_Primary-FFPE	Renal pelvis	4	Gain	4	1	2
15-109_H8_Liver-Met	Liver	2	Neutral	2	1	0
15-109_I10_Liver-Met	Liver	3	Gain	3	1	0
15-109_M2_Ln-Met-	L Iliac LN	3	Gain	3	1	NA
15-109_N1_R-Pelvic-LN	R Pelvic LN	3	Gain	3	1	0
15-109_Primary-FFPE	Bladder	2	Neutral	2	1	1
16-070_H7_Liver-Met	Liver	5	Gain	4	1.25	3
16-070_I4_Liver-Met	Liver	6	Amplificaton	4	1.5	3
16-070_L2_Mesintary-Ln	Lymph node	5	Gain	4	1.25	3
16-070_M1_Periaortic-Ln	L Periaortic LN	6	Amplificaton	4	1.5	3
16-070_Primary-FF	Ureter	4	Gain	4	1	NC
16-070_S2_Pancrease-Met	Pancreas	6	Amplificaton	4	1.5	2
16-079_H1_Liver-met	Liver	4	Gain	4	1	0
16-079_I3_Liver-met	Liver	3	Gain	3	1	0
16-079_M1_LN-met	R Lung Hilum LN	4	Gain	4	1	0
16-079_N3_LN-met	Peripancreatic LN	3	Gain	3	1	0
16-079_Primary-FF	Bladder	4	Gain	4	1	0
16-079_Q3_instestinal-soft-tissue-met-	Small Bowel	4	Gain	4	1	NA
16-097_G2_Lung-Met	L Lung	3	Gain	3	1	2
16-097_H1_R-Lung-Met	R Lung	3	Gain	3	1	2
16-097_J5_Liver-Met	Liver	3	Gain	3	1	2
16-097_L2_Liver-Met	Liver	3	Gain	3	1	2
16-097_Primary-FFPE	Renal pelvis	4	Gain	3	1.33333	NA
17-020-G3	R Pleural	2	Neutral	4	0.5	0
17-020-H4	R Upper Lobe Lung	2	Neutral	4	0.5	0
17-020-K1	R Pleural	2	Neutral	4	0.5	NA
17-020-N1	L Lower Lobe Lung	2	Neutral	3	0.666667	NA
17-020-P2	Bladder	3	Gain	3	1	NA
17-026-H2	Omentum	4	Gain	4	1	0
17-026-I1	Liver	4	Gain	3	1.33333	1
17-026-J3	Omentum	4	Gain	4	1	NA
17-026-K2	Bladder	4	Gain	3	1.33333	0
17-026-M1	Lung	4	Gain	5	0.8	NA
17-030G1	Liver	3	Gain	3	1	0
17-030H1	Adrenal	3	Gain	3	1	NA
17-030I1	L Abdominal Wall	3	Gain	3	1	NA
17-030L1	Pericolon	3	Gain	3	1	0
17-030pM9	Bladder	3	Gain	2	1.5	0
17-047G5	R Hylar/Peritracheal LN	4	Gain	4	1	0
17-047I5	R Atrial/Aortic Arch	4	Gain	4	1	0
17-047pD10	Bladder	3	Gain	3	1	NA
17-071G6	Small Bowel Mesentary	2	Neutral	2	1	1
17-071I2	Omentum	2	Neutral	2	1	1
17-071L1	R Peri-intestinal LN	2	Neutral	2	1	NA
17-071pB9	Bladder	2	Neutral	2	1	1
18-016G2	Rectum	4	Gain	4	1	0
18-016H7	Bladder	4	Gain	4	1	0
18-065G1	Uterus/Cervix	4	Gain	5	0.8	0
18-065I1	Para-Vena Cava LN	3	Gain	4	0.75	0
18-065pB2	Ureter	3	Gain	4	0.75	NA
18-101G1	L Lower Lobe Liver	4	Gain	4	1	NA
18-101K2	L Upper Lobe Liver	4	Gain	4	1	0
18-101M3	Renal pelvis	4	Gain	3	1.33333	0
18-120H1	Retroperitoneal Perivascular LN 2	4	Gain	3	1.33333	3
18-120J1	Retroperitoneal Perivascular LN 4	4	Gain	4	1	3
18-120L1	Retroperitoneal Perivascular LN 6	4	Gain	3	1.33333	3
18-120pA14	Bladder	2	Neutral	2	1	NA
19-001G4	Liver	1	Deletion	3	0.333333	NA
19-001J4	Liver	2	Neutral	3	0.666667	NA
19-001L1	Periaortic LN	1	Deletion	3	0.333333	0
19-001pA3-U	Ureter	1	Deletion	3	0.333333	NA
19-004D2	Bladder	3	Gain	3	1	0
19-004G3	L Liver	3	Gain	3	1	0
19-004I1	R Adrenal	4	Gain	3	1.33333	0
19-004J1-007	Lymph node	4	Gain	3	1.33333	1
19-004J1	Retroperitoneal LN	4	Gain	3	1.33333	1
19-004L1	R Lower Lobe Lung	3	Gain	2	1.5	NA
19-007D5	Bladder	5	Gain	3	1.66667	3
19-007H2	Retroperitoneal LN	19	Amplificaton	3	6.33333	3
19-007K3	R Iliac LN	38	Amplificaton	3	12.6667	3
19-022H1	Adrenal	2	Neutral	2	1	0
19-022I1	R Lower Lobe Liver	3	Gain	3	1	0
19-022N2	L Lung	3	Gain	3	1	0
19-022pJ13-B	Bladder	3	Gain	3	1	NA
19-037G3	R Lower Lobe Liver	7	Amplificaton	4	1.75	0
19-037I2	L Middle Lobe Liver	7	Amplificaton	4	1.75	NA
19-037K9	Peripancreatic LN	7	Amplificaton	5	1.4	0
19-037L2	Pancreas	7	Amplificaton	4	1.75	1
19-037P3	L Perinephritic Mass	7	Amplificaton	4	1.75	NA
19-037pA1-T	Bladder	7	Amplificaton	3	2.33333	NA
19-044G2	L Lower Lobe Liver	2	Neutral	2	1	1
19-044I3	R Upper Lobe Liver	2	Neutral	2	1	NA
19-044J3	L Pelvic Wall	2	Neutral	2	1	2
19-044K3	L Retroperitoneal LN	2	Neutral	2	1	NA
19-044N1	Lung	2	Neutral	2	1	0
19-044pB11	Bladder	2	Neutral	2	1	NA

## Sheet: Genomics
Sample ID	Chr	Start	End	Ref	Alt	Func.refGene	Gene.refGene	GeneDetail.refGene	ExonicFunc.refGene	AAChange.refGene
15_108-Primary_FFPE	chr17	39711955	39711955	C	T	exonic	ERBB2	.	nonsynonymous SNV	ERBB2:NM_001382804:exon2:c.C101T:p.S34F,ERBB2:NM_001382802:exon6:c.C671T:p.S224F,ERBB2:NM_001382799:exon7:c.C749T:p.S250F,ERBB2:NM_001289937:exon8:c.C929T:p.S310F,ERBB2:NM_001382784:exon8:c.C929T:p.S310F,ERBB2:NM_001382785:exon8:c.C929T:p.S310F,ERBB2:NM_001382786:exon8:c.C929T:p.S310F,ERBB2:NM_001382787:exon8:c.C1004T:p.S335F,ERBB2:NM_001382788:exon8:c.C929T:p.S310F,ERBB2:NM_001382789:exon8:c.C92…
17-047G5	chr17	39715470	39715470	C	T	exonic	ERBB2	.	nonsynonymous SNV	ERBB2:NM_001382804:exon5:c.C419T:p.P140L,ERBB2:NM_001382802:exon9:c.C989T:p.P330L,ERBB2:NM_001382799:exon10:c.C1067T:p.P356L,ERBB2:NM_001289937:exon11:c.C1247T:p.P416L,ERBB2:NM_001382785:exon11:c.C1247T:p.P416L,ERBB2:NM_001382787:exon11:c.C1322T:p.P441L,ERBB2:NM_001382788:exon11:c.C1247T:p.P416L,ERBB2:NM_001382789:exon11:c.C1247T:p.P416L,ERBB2:NM_001382790:exon11:c.C1247T:p.P416L,ERBB2:NM_0013827…
17-047I5	chr17	39715470	39715470	C	T	exonic	ERBB2	.	nonsynonymous SNV	ERBB2:NM_001382804:exon5:c.C419T:p.P140L,ERBB2:NM_001382802:exon9:c.C989T:p.P330L,ERBB2:NM_001382799:exon10:c.C1067T:p.P356L,ERBB2:NM_001289937:exon11:c.C1247T:p.P416L,ERBB2:NM_001382785:exon11:c.C1247T:p.P416L,ERBB2:NM_001382787:exon11:c.C1322T:p.P441L,ERBB2:NM_001382788:exon11:c.C1247T:p.P416L,ERBB2:NM_001382789:exon11:c.C1247T:p.P416L,ERBB2:NM_001382790:exon11:c.C1247T:p.P416L,ERBB2:NM_0013827…
19-044N1	chr17	39709364	39709364	C	A	exonic	ERBB2	.	stopgain	ERBB2:NM_001289937:exon4:c.C486A:p.C162X,ERBB2:NM_001382784:exon4:c.C486A:p.C162X,ERBB2:NM_001382785:exon4:c.C486A:p.C162X,ERBB2:NM_001382786:exon4:c.C486A:p.C162X,ERBB2:NM_001382787:exon4:c.C561A:p.C187X,ERBB2:NM_001382788:exon4:c.C486A:p.C162X,ERBB2:NM_001382789:exon4:c.C486A:p.C162X,ERBB2:NM_001382790:exon4:c.C486A:p.C162X,ERBB2:NM_001382791:exon4:c.C477A:p.C159X,ERBB2:NM_001382792:exon4:c.C48…
